# Supplementary material for: Electron Density of Adipose Tissues Determined by Phase-Contrast Computed Tomography Provides a Measure for Mitochondrial Density and Fat Content
Source: Front Physiol. 2018 Jun 15;9:707. doi: 10.3389/fphys.2018.00707 (PMC6013718; doi:10.3389/fphys.2018.00707)
Supplement: Supplementary file 2 [file Data_Sheet_1.zip]

Archive with 4,571 entries (4,570 files):
- BAT_project.vgl
- read_me.txt
- [vg-project] BAT_project/
- [vg-project] BAT_project/1FAED1C8.vgm
- [vg-project] BAT_project/24EC52FC.vgm
- [vg-project] BAT_project/24F351FC.vgm
- [vg-project] BAT_project/30BB4ADC.vgm
- [vg-project] BAT_project/33B893D7.vgm
- [vg-project] BAT_project/656D707479.vgp
- [vg-project] BAT_project/686561646C696E65.vgp
- [vg-project] BAT_project/696E666F70616765.vgp
- [vg-project] BAT_project/696E666F746970.vgp
- [vg-project] BAT_project/6A626F74746F6D.vgp
- [vg-project] BAT_project/6A6F696E.vgp
- [vg-project] BAT_project/6C696E65.vgp
- [vg-project] BAT_project/6D626F746F6D.vgp
- [vg-project] BAT_project/6D696E7573.vgp
- [vg-project] BAT_project/6E6C6D696E7573.vgp
- [vg-project] BAT_project/6E6C706C7573.vgp
- [vg-project] BAT_project/70626F74746F6D.vgp
- [vg-project] BAT_project/706C7573.vgp
- [vg-project] BAT_project/70726576696477.vgp
- [vg-project] BAT_project/7468756D626E61696C.vgp
- [vg-project] BAT_project/bat_000-142D4AAE000.raw
- [vg-project] BAT_project/bat_000-142D4AAE001.raw
- [vg-project] BAT_project/bat_000-142D4AAE002.raw
- [vg-project] BAT_project/bat_000-142D4AAE003.raw
- [vg-project] BAT_project/bat_000-142D4AAE004.raw
- [vg-project] BAT_project/bat_000-142D4AAE005.raw
- [vg-project] BAT_project/bat_000-142D4AAE006.raw
- [vg-project] BAT_project/bat_000-142D4AAE007.raw
- [vg-project] BAT_project/bat_000-142D4AAE008.raw
- [vg-project] BAT_project/bat_000-142D4AAE009.raw
- [vg-project] BAT_project/bat_000-142D4AAE010.raw
- [vg-project] BAT_project/bat_000-142D4AAE011.raw
- [vg-project] BAT_project/bat_000-142D4AAE012.raw
- [vg-project] BAT_project/bat_000-142D4AAE013.raw
- [vg-project] BAT_project/bat_000-142D4AAE014.raw
- [vg-project] BAT_project/bat_000-142D4AAE015.raw
- [vg-project] BAT_project/bat_000-142D4AAE016.raw
- [vg-project] BAT_project/bat_000-142D4AAE017.raw
- [vg-project] BAT_project/bat_000-142D4AAE018.raw
- [vg-project] BAT_project/bat_000-142D4AAE019.raw
- [vg-project] BAT_project/bat_000-142D4AAE020.raw
- [vg-project] BAT_project/bat_000-142D4AAE021.raw
- [vg-project] BAT_project/bat_000-142D4AAE022.raw
- [vg-project] BAT_project/bat_000-142D4AAE023.raw
- [vg-project] BAT_project/bat_000-142D4AAE024.raw
- [vg-project] BAT_project/bat_000-142D4AAE025.raw
- [vg-project] BAT_project/bat_000-142D4AAE026.raw
- [vg-project] BAT_project/bat_000-142D4AAE027.raw
- [vg-project] BAT_project/bat_000-142D4AAE028.raw
- [vg-project] BAT_project/bat_000-142D4AAE029.raw
- [vg-project] BAT_project/bat_000-142D4AAE030.raw
- [vg-project] BAT_project/bat_000-142D4AAE031.raw
- [vg-project] BAT_project/bat_000-142D4AAE032.raw
- [vg-project] BAT_project/bat_000-142D4AAE033.raw
- [vg-project] BAT_project/bat_000-142D4AAE034.raw
- [vg-project] BAT_project/bat_000-142D4AAE035.raw
- [vg-project] BAT_project/bat_000-142D4AAE036.raw
- [vg-project] BAT_project/bat_000-142D4AAE037.raw
- [vg-project] BAT_project/bat_000-142D4AAE038.raw
- [vg-project] BAT_project/bat_000-142D4AAE039.raw
- [vg-project] BAT_project/bat_000-142D4AAE040.raw
- [vg-project] BAT_project/bat_000-142D4AAE041.raw
- [vg-project] BAT_project/bat_000-142D4AAE042.raw
- [vg-project] BAT_project/bat_000-142D4AAE043.raw
- [vg-project] BAT_project/bat_000-142D4AAE044.raw
- [vg-project] BAT_project/bat_000-142D4AAE045.raw
- [vg-project] BAT_project/bat_000-142D4AAE046.raw
- [vg-project] BAT_project/bat_000-142D4AAE047.raw
- [vg-project] BAT_project/bat_000-142D4AAE048.raw
- [vg-project] BAT_project/bat_000-142D4AAE049.raw
- [vg-project] BAT_project/bat_000-142D4AAE050.raw
- [vg-project] BAT_project/bat_000-142D4AAE051.raw
- [vg-project] BAT_project/bat_000-142D4AAE052.raw
- [vg-project] BAT_project/bat_000-142D4AAE053.raw
- [vg-project] BAT_project/bat_000-142D4AAE054.raw
- [vg-project] BAT_project/bat_000-142D4AAE055.raw
- [vg-project] BAT_project/bat_000-142D4AAE056.raw
- [vg-project] BAT_project/bat_000-142D4AAE057.raw
- [vg-project] BAT_project/bat_000-142D4AAE058.raw
- [vg-project] BAT_project/bat_000-142D4AAE059.raw
- [vg-project] BAT_project/bat_000-142D4AAE060.raw
- [vg-project] BAT_project/bat_000-142D4AAE061.raw
- [vg-project] BAT_project/bat_000-142D4AAE062.raw
- [vg-project] BAT_project/bat_000-142D4AAE063.raw
- [vg-project] BAT_project/bat_000-142D4AAE064.raw
- [vg-project] BAT_project/bat_000-142D4AAE065.raw
- [vg-project] BAT_project/bat_000-142D4AAE066.raw
- [vg-project] BAT_project/bat_000-142D4AAE067.raw
- [vg-project] BAT_project/bat_000-142D4AAE068.raw
- [vg-project] BAT_project/bat_000-142D4AAE069.raw
- [vg-project] BAT_project/bat_000-142D4AAE070.raw
- [vg-project] BAT_project/bat_000-142D4AAE071.raw
- [vg-project] BAT_project/bat_000-142D4AAE072.raw
- [vg-project] BAT_project/bat_000-142D4AAE073.raw
- [vg-project] BAT_project/bat_000-142D4AAE074.raw
- [vg-project] BAT_project/bat_000-142D4AAE075.raw
- [vg-project] BAT_project/bat_000-142D4AAE076.raw
- [vg-project] BAT_project/bat_000-142D4AAE077.raw
- [vg-project] BAT_project/bat_000-142D4AAE078.raw
- [vg-project] BAT_project/bat_000-142D4AAE079.raw
- [vg-project] BAT_project/bat_000-142D4AAE080.raw
- [vg-project] BAT_project/bat_000-142D4AAE081.raw
- [vg-project] BAT_project/bat_000-142D4AAE082.raw
- [vg-project] BAT_project/bat_000-142D4AAE083.raw
- [vg-project] BAT_project/bat_000-142D4AAE084.raw
- [vg-project] BAT_project/bat_000-142D4AAE085.raw
- [vg-project] BAT_project/bat_000-142D4AAE086.raw
- [vg-project] BAT_project/bat_000-142D4AAE087.raw
- [vg-project] BAT_project/bat_000-142D4AAE088.raw
- [vg-project] BAT_project/bat_000-142D4AAE089.raw
- [vg-project] BAT_project/bat_000-142D4AAE090.raw
- [vg-project] BAT_project/bat_000-142D4AAE091.raw
- [vg-project] BAT_project/bat_000-142D4AAE092.raw
- [vg-project] BAT_project/bat_000-142D4AAE093.raw
- [vg-project] BAT_project/bat_000-142D4AAE094.raw
- [vg-project] BAT_project/bat_000-142D4AAE095.raw
- [vg-project] BAT_project/bat_000-142D4AAE096.raw
- [vg-project] BAT_project/bat_000-142D4AAE097.raw
- [vg-project] BAT_project/bat_000-142D4AAE098.raw
- [vg-project] BAT_project/bat_000-142D4AAE099.raw
- [vg-project] BAT_project/bat_000-142D4AAE100.raw
- [vg-project] BAT_project/bat_000-142D4AAE101.raw
- [vg-project] BAT_project/bat_000-142D4AAE102.raw
- [vg-project] BAT_project/bat_000-142D4AAE103.raw
- [vg-project] BAT_project/bat_000-142D4AAE104.raw
- [vg-project] BAT_project/bat_000-142D4AAE105.raw
- [vg-project] BAT_project/bat_000-142D4AAE106.raw
- [vg-project] BAT_project/bat_000-142D4AAE107.raw
- [vg-project] BAT_project/bat_000-142D4AAE108.raw
- [vg-project] BAT_project/bat_000-142D4AAE109.raw
- [vg-project] BAT_project/bat_000-142D4AAE110.raw
- [vg-project] BAT_project/bat_000-142D4AAE111.raw
- [vg-project] BAT_project/bat_000-142D4AAE112.raw
- [vg-project] BAT_project/bat_000-142D4AAE113.raw
- [vg-project] BAT_project/bat_000-142D4AAE114.raw
- [vg-project] BAT_project/bat_000-142D4AAE115.raw
- [vg-project] BAT_project/bat_000-142D4AAE116.raw
- [vg-project] BAT_project/bat_000-142D4AAE117.raw
- [vg-project] BAT_project/bat_000-142D4AAE118.raw
- [vg-project] BAT_project/bat_000-142D4AAE119.raw
- [vg-project] BAT_project/bat_000-142D4AAE120.raw
- [vg-project] BAT_project/bat_000-142D4AAE121.raw
- [vg-project] BAT_project/bat_000-142D4AAE122.raw
- [vg-project] BAT_project/bat_000-142D4AAE123.raw
- [vg-project] BAT_project/bat_000-142D4AAE124.raw
- [vg-project] BAT_project/bat_000-142D4AAE125.raw
- [vg-project] BAT_project/bat_000-142D4AAE126.raw
- [vg-project] BAT_project/bat_000-142D4AAE127.raw
- [vg-project] BAT_project/bat_000-142D4AAE128.raw
- [vg-project] BAT_project/bat_000-142D4AAE129.raw
- [vg-project] BAT_project/bat_000-142D4AAE130.raw
- [vg-project] BAT_project/bat_000-142D4AAE131.raw
- [vg-project] BAT_project/bat_000-142D4AAE132.raw
- [vg-project] BAT_project/bat_000-142D4AAE133.raw
- [vg-project] BAT_project/bat_000-142D4AAE134.raw
- [vg-project] BAT_project/bat_000-142D4AAE135.raw
- [vg-project] BAT_project/bat_000-142D4AAE136.raw
- [vg-project] BAT_project/bat_000-142D4AAE137.raw
- [vg-project] BAT_project/bat_000-142D4AAE138.raw
- [vg-project] BAT_project/bat_000-142D4AAE139.raw
- [vg-project] BAT_project/bat_000-142D4AAE140.raw
- [vg-project] BAT_project/bat_000-142D4AAE141.raw
- [vg-project] BAT_project/bat_000-142D4AAE142.raw
- [vg-project] BAT_project/bat_000-142D4AAE143.raw
- [vg-project] BAT_project/bat_000-142D4AAE144.raw
- [vg-project] BAT_project/bat_000-142D4AAE145.raw
- [vg-project] BAT_project/bat_000-142D4AAE146.raw
- [vg-project] BAT_project/bat_000-142D4AAE147.raw
- [vg-project] BAT_project/bat_000-142D4AAE148.raw
- [vg-project] BAT_project/bat_000-142D4AAE149.raw
- [vg-project] BAT_project/bat_000-142D4AAE150.raw
- [vg-project] BAT_project/bat_000-142D4AAE151.raw
- [vg-project] BAT_project/bat_000-142D4AAE152.raw
- [vg-project] BAT_project/bat_000-142D4AAE153.raw
- [vg-project] BAT_project/bat_000-142D4AAE154.raw
- [vg-project] BAT_project/bat_000-142D4AAE155.raw
- [vg-project] BAT_project/bat_000-142D4AAE156.raw
- [vg-project] BAT_project/bat_000-142D4AAE157.raw
- [vg-project] BAT_project/bat_000-142D4AAE158.raw
- [vg-project] BAT_project/bat_000-142D4AAE159.raw
- [vg-project] BAT_project/bat_000-142D4AAE160.raw
- [vg-project] BAT_project/bat_000-142D4AAE161.raw
- [vg-project] BAT_project/bat_000-142D4AAE162.raw
- [vg-project] BAT_project/bat_000-142D4AAE163.raw
- [vg-project] BAT_project/bat_000-142D4AAE164.raw
- [vg-project] BAT_project/bat_000-142D4AAE165.raw
- [vg-project] BAT_project/bat_000-142D4AAE166.raw
- [vg-project] BAT_project/bat_000-142D4AAE167.raw
- [vg-project] BAT_project/bat_000-142D4AAE168.raw
- [vg-project] BAT_project/bat_000-142D4AAE169.raw
- [vg-project] BAT_project/bat_000-142D4AAE170.raw
- [vg-project] BAT_project/bat_000-142D4AAE171.raw
- [vg-project] BAT_project/bat_000-142D4AAE172.raw
- [vg-project] BAT_project/bat_000-142D4AAE173.raw
- [vg-project] BAT_project/bat_000-142D4AAE174.raw
- [vg-project] BAT_project/bat_000-142D4AAE175.raw
- [vg-project] BAT_project/bat_000-142D4AAE176.raw
- [vg-project] BAT_project/bat_000-142D4AAE177.raw
- [vg-project] BAT_project/bat_000-142D4AAE178.raw
- [vg-project] BAT_project/bat_000-142D4AAE179.raw
- [vg-project] BAT_project/bat_000-142D4AAE180.raw
- [vg-project] BAT_project/bat_000-142D4AAE181.raw
- [vg-project] BAT_project/bat_000-142D4AAE182.raw
- [vg-project] BAT_project/bat_000-142D4AAE183.raw
- [vg-project] BAT_project/bat_000-142D4AAE184.raw
- [vg-project] BAT_project/bat_000-142D4AAE185.raw
- [vg-project] BAT_project/bat_000-142D4AAE186.raw
- [vg-project] BAT_project/bat_000-142D4AAE187.raw
- [vg-project] BAT_project/bat_000-142D4AAE188.raw
- [vg-project] BAT_project/bat_000-142D4AAE189.raw
- [vg-project] BAT_project/bat_000-142D4AAE190.raw
- [vg-project] BAT_project/bat_000-142D4AAE191.raw
- [vg-project] BAT_project/bat_000-142D4AAE192.raw
- [vg-project] BAT_project/bat_000-142D4AAE193.raw
- [vg-project] BAT_project/bat_000-142D4AAE194.raw
- [vg-project] BAT_project/bat_000-142D4AAE195.raw
- [vg-project] BAT_project/bat_000-142D4AAE196.raw
- [vg-project] BAT_project/bat_000-142D4AAE197.raw
- [vg-project] BAT_project/bat_000-142D4AAE198.raw
- [vg-project] BAT_project/bat_000-142D4AAE199.raw
- [vg-project] BAT_project/bat_000-142D4AAE200.raw
- [vg-project] BAT_project/bat_000-142D4AAE201.raw
- [vg-project] BAT_project/bat_000-142D4AAE202.raw
- [vg-project] BAT_project/bat_000-142D4AAE203.raw
- [vg-project] BAT_project/bat_000-142D4AAE204.raw
- [vg-project] BAT_project/bat_000-142D4AAE205.raw
- [vg-project] BAT_project/bat_000-142D4AAE206.raw
- [vg-project] BAT_project/bat_000-142D4AAE207.raw
- [vg-project] BAT_project/bat_000-142D4AAE208.raw
- [vg-project] BAT_project/bat_000-142D4AAE209.raw
- [vg-project] BAT_project/bat_000-142D4AAE210.raw
- [vg-project] BAT_project/bat_000-142D4AAE211.raw
- [vg-project] BAT_project/bat_000-142D4AAE212.raw
- [vg-project] BAT_project/bat_000-142D4AAE213.raw
- [vg-project] BAT_project/bat_000-142D4AAE214.raw
- [vg-project] BAT_project/bat_000-142D4AAE215.raw
- [vg-project] BAT_project/bat_000-142D4AAE216.raw
- [vg-project] BAT_project/bat_000-142D4AAE217.raw
- [vg-project] BAT_project/bat_000-142D4AAE218.raw
- [vg-project] BAT_project/bat_000-142D4AAE219.raw
- [vg-project] BAT_project/bat_000-142D4AAE220.raw
- [vg-project] BAT_project/bat_000-142D4AAE221.raw
- [vg-project] BAT_project/bat_000-142D4AAE222.raw
- [vg-project] BAT_project/bat_000-142D4AAE223.raw
- [vg-project] BAT_project/bat_000-142D4AAE224.raw
- [vg-project] BAT_project/bat_000-142D4AAE225.raw
- [vg-project] BAT_project/bat_000-142D4AAE226.raw
- [vg-project] BAT_project/bat_000-142D4AAE227.raw
- [vg-project] BAT_project/bat_000-142D4AAE228.raw
- [vg-project] BAT_project/bat_000-142D4AAE229.raw
- [vg-project] BAT_project/bat_000-142D4AAE230.raw
- [vg-project] BAT_project/bat_000-142D4AAE231.raw
- [vg-project] BAT_project/bat_000-142D4AAE232.raw
- [vg-project] BAT_project/bat_000-142D4AAE233.raw
- [vg-project] BAT_project/bat_000-142D4AAE234.raw
- [vg-project] BAT_project/bat_000-142D4AAE235.raw
- [vg-project] BAT_project/bat_000-142D4AAE236.raw
- [vg-project] BAT_project/bat_000-142D4AAE237.raw
- [vg-project] BAT_project/bat_000-142D4AAE238.raw
- [vg-project] BAT_project/bat_000-142D4AAE239.raw
- [vg-project] BAT_project/bat_000-142D4AAE240.raw
- [vg-project] BAT_project/bat_000-142D4AAE241.raw
- [vg-project] BAT_project/bat_000-142D4AAE242.raw
- [vg-project] BAT_project/bat_000-142D4AAE243.raw
- [vg-project] BAT_project/bat_000-142D4AAE244.raw
- [vg-project] BAT_project/bat_000-142D4AAE245.raw
- [vg-project] BAT_project/bat_000-142D4AAE246.raw
- [vg-project] BAT_project/bat_000-142D4AAE247.raw
- [vg-project] BAT_project/bat_000-142D4AAE248.raw
- [vg-project] BAT_project/bat_000-142D4AAE249.raw
- [vg-project] BAT_project/bat_000-142D4AAE250.raw
- [vg-project] BAT_project/bat_000-142D4AAE251.raw
- [vg-project] BAT_project/bat_000-142D4AAE252.raw
- [vg-project] BAT_project/bat_000-142D4AAE253.raw
- [vg-project] BAT_project/bat_000-142D4AAE254.raw
- [vg-project] BAT_project/bat_000-142D4AAE255.raw
- [vg-project] BAT_project/bat_000-142D4AAE256.raw
- [vg-project] BAT_project/bat_000-142D4AAE257.raw
- [vg-project] BAT_project/bat_000-142D4AAE258.raw
- [vg-project] BAT_project/bat_000-142D4AAE259.raw
- [vg-project] BAT_project/bat_000-142D4AAE260.raw
- [vg-project] BAT_project/bat_000-142D4AAE261.raw
- [vg-project] BAT_project/bat_000-142D4AAE262.raw
- [vg-project] BAT_project/bat_000-142D4AAE263.raw
- [vg-project] BAT_project/bat_000-142D4AAE264.raw
- [vg-project] BAT_project/bat_000-142D4AAE265.raw
- [vg-project] BAT_project/bat_000-142D4AAE266.raw
- [vg-project] BAT_project/bat_000-142D4AAE267.raw
- [vg-project] BAT_project/bat_000-142D4AAE268.raw
- [vg-project] BAT_project/bat_000-142D4AAE269.raw
- [vg-project] BAT_project/bat_000-142D4AAE270.raw
- [vg-project] BAT_project/bat_000-142D4AAE271.raw
- [vg-project] BAT_project/bat_000-142D4AAE272.raw
- [vg-project] BAT_project/bat_000-142D4AAE273.raw
- [vg-project] BAT_project/bat_000-142D4AAE274.raw
- [vg-project] BAT_project/bat_000-142D4AAE275.raw
- [vg-project] BAT_project/bat_000-142D4AAE276.raw
[truncated: 4,271 more entries]
