# Supplementary material for: Electron Density of Adipose Tissues Determined by Phase-Contrast Computed Tomography Provides a Measure for Mitochondrial Density and Fat Content
Source: Front Physiol. 2018 Jun 15;9:707. doi: 10.3389/fphys.2018.00707 (PMC6013718; doi:10.3389/fphys.2018.00707)
Supplement: Supplementary file 2 [file Data_Sheet_1.zip › read_me.txt]

The file BAT_project.vgl can be opened with a free viewer available online:

https://www.volumegraphics.com/en/download-viewer.html
