# Supplementary material for: Electron Density of Adipose Tissues Determined by Phase-Contrast Computed Tomography Provides a Measure for Mitochondrial Density and Fat Content
Source: Front Physiol. 2018 Jun 15;9:707. doi: 10.3389/fphys.2018.00707 (PMC6013718; doi:10.3389/fphys.2018.00707)
Supplement: Supplementary file 2 [file Data_Sheet_1.zip › [vg-project] BAT_project/696E666F746970.vgp]

VGStudio MAX file
Content:
Szene
  Volumen 1
    region of interest
      Braunes Fett
      weisses Fett 
      skelett
      Vereinigung braun skelett
      Vereinigung weiss skelett
      Vereinigung braun weiss skelett
      skelett 2
      Region 1
      Region 2
  Vereinigung braun skelett aus Volumen 1
  Vereinigung weiss skelett aus Volumen 1
  Vereinigung braun weiss skelett aus Volumen 1
  weisses Fett  aus Volumen 1
  skelett aus Volumen 1
  Braunes Fett aus Volumen 1
  skelett 2 aus Volumen 1
  Region 1 aus Volumen 1
